# Supplementary material for: Effectiveness of nursing interventions on the sexual quality of life of patients with breast cancer: A systematic review and meta-analysis
Source: PLoS One. 2022 Nov 3;17(11):e0277221. doi: 10.1371/journal.pone.0277221 (PMC9632802; doi:10.1371/journal.pone.0277221)
Supplement: S3 Table — (XLSX) [file pone.0277221.s004.xlsx]

## Sheet: Sheet1
No	Article		Sexual function							Sexual satisfaction							Body image							Anxiety							Depression							General quality of life
			Intervention			Control				Intervention			Control				Intervention			Control				Intervention			Control				Intervention			Control				Intervention			Control
			Mean	SD	Size	Mean	SD	Size		Mean	SD	Size	Mean	SD	Size		Mean	SD	Size	Mean	SD	Size		Mean	SD	Size	Mean	SD	Size		Mean	SD	Size	Mean	SD	Size		Mean	SD	Size	Mean	SD	Size
1	Allen et al., 2002		1.94	0.98	76	2.03	1.00	73
2	Kalaitzi et al., 2007									4.45	0.65	20	3.65	1.06	20		3.65	0.72	20	3.1	0.68	20		41.4	3.13	20	42.85	2.69	20		20.45	2.31	20	22.65	3.33	20
3	Elkins et al., 2007		2.3	2.6	16	4.8	3.4	16
4	Wang et al., 2008									37	3	40	7	33	40
5	Christensen et al., 2008									80.41	31.51	10	69.04	20.21	10									39.9	9.56	10	40.5	6.42	10
6	Salonen et al., 2009		29	26	120	24	22	108									73	29	120	67	28	108																21.9	4	120	21.6	3.9	108
7	Rowland et al., 2009									4.8	1.5	57	4.4	1.3	98
8	Baucom et al., 2009		13.00	3.11	8	9.80	5.93	6									21.29	4.75	8	19.2	9.09	6																3.22	0.34	8	2.89	0.91	6
9	Chen et al., 2011		6.5	0.65	40	4.2	0.6	40																							46.58	9.83	40	59.78	10.72	40
10	Jun et al., 2011		1.39	1.07	22	1.53	1.09	23		47.16	9.49	22	38.96	10.02	23		1.88	1.21	22	1.75	1.18	23
11	Duijts et al., 2012		8.88	3.79	22	9.01	3.72	65
	Duijts et al., 2012 ②		9.42	3.89	35	9.01	3.72	65
	Duijts et al., 2012 ③		9.05	3.79	26	9.01	3.72	65
12	Wang et al., 2013									35	5	40	20	20	40									33.18	4.85	40	41.62	4.78	40		39.32	1.25	40	46.9	1.21	40
13	Björneklett et al., 2013		22.0	22.4	136	18.7	22.1	125		65.2	28.7	136	66.6	24.3	125		86	23.9	136	80.3	26.2	125																75	21.7	136	70.4	24.2	125
14	Kashani et al., 2014		15.83	1.115	12	20.25	1.055	12		3.58	0.997	12	4.25	0.621	12		4.33	0.985	12	4.92	0.669	12
15	Li et al., 2014		49.26	2.58	30	43.21	1.68	30									3.8	1.2	30	7.8	1.6	30
16	Anderson et al., 2015		1.3	1.0	26	1.4	1.0	25																														103.9	15.4	26	101.3	25	25
17	Pan et al., 2016		65.1	15	80	59.32	15.46	80
18	Hummel et al., 2017		19.15	9.53	84	14.9	8.61	85									81.64	22.44	69	72.36	25.01	82		6.02	3.46	69	5.85	3.91	82		4.55	3.81	69	4.09	3.49	82
19	Shayan et al., 2017		18.6673	8.25901	52	5.1981	4.51144	52
20	Esplen et al., 2018		16.3	10	131	13.4	9.7	63									12.8	7.6	131	16.1	8.2	63																24.4	6.5	131	21.3	7.5	63
21	Pan et al., 2018									21.1	2.2	49	6.3	1.3	49
22	Li et al., 2018		43.8	9.94	100	19.19	7.85	103
23	Jalambadani et al., 2018		8.25	30.45	60	4.65	28	60
24	Peng et al., 2019									5.09	0.51	10	4.71	0.47	50
25	Wang et al., 2019		29.86	1.24	50	24.02	1.39	50
26	Zhang et al., 2019									18.08	2.44	44	11.28	3.29	44
27	Reese et al., 2019		24.02	9.38	19	19.64	13.24	9		48.46	6.89	19	42.22	8.42	9		7.42	7.47	19	9.22	8.63	9		3.11	3.91	19	6.56	5.83	9		3.63	4.27	19	5.11	5.89	9
28	Fatehi et al., 2019		21.49	6.7	51	14.10	8.1	49		44.89	6.2	51	46.2	4	49
29	de Almeida et al., 2020		16.14	2.82	10	14.10	8.88	8																														70.07	10.11	10	64.06	8.71	8
30	Bober et al., 2020		17.98	8.36	19	12.74	7.01	19																49.95	8.66	19	54.58	9.69	19		47.32	6.91	19	50.37	8.28	19
31	Abedini et al., 2020									97.05	13.61	40	81.44	16.05	40
32	Khoei et al., 2020		7.54	6.91	22	8.15	8.89	18
	Khoei et al., 2020 ②		24	4.05	25	8.15	8.89	18
33	Zhou et al., 2020									13.26	2.03	80	10.02	1.52	80
34	Bagherzadeh et al., 2020		13.69	10.55	22	12.08	3.66	24
35	Esmkhani et al., 2021		50	29.09	22	44.16	23.74	18		37.87	29.62	22	52.38	53.3	18		22.34	32.05	22	42.98	43.14	18																100	41.46	22	83.33	33.72	18
	Esmkhani et al., 2021 ②		36.11	21.79	25	44.16	23.74	18		44.44	34.98	25	52.38	53.3	18		27.08	29.51	23	42.98	43.14	18																106.25	55.56	23	83.33	33.72	18
36	Wang et al., 2021		134.24	25.76	50	124.14	22.35	50
37	Guo et al., 2021		27.49	3.81	48	21.57	3.93	48																38.45	4.91	48	44.24	7.01	48		38.32	4.61	48	47.24	4.24	48
38	Reese et al., 2021									44.7	7.3	71	46.3	8.5	69									6.6	4.9	73	7.3	4.2	71		4.6	3.7	73	4.4	3.5	71		61.8	18.2	73	62.6	13.9	71
SD: standard deviation
